# Supplementary material for: Naïve B cells reduce fungal dissemination in Cryptococcus neoformans infected Rag1−/− mice
Source: Virulence. 2017 Oct 4;9(1):173–84. doi: 10.1080/21505594.2017.1370529 (PMC5955176; doi:10.1080/21505594.2017.1370529)
Supplement: KVIR_S_1370529.zip [file kvir-09-01-1370529-s001.zip]

Archive with 1 entries (1 files):
- KVIR_S_1370529.pptx
